# Supplementary material for: Quantification of diversity sampling bias resulting from rice root bacterial isolation on popular and nitrogen-free culture media using 16S amplicon barcoding
Source: PLoS One. 2023 Apr 6;18(4):e0279049. doi: 10.1371/journal.pone.0279049 (PMC10079111; doi:10.1371/journal.pone.0279049)
Supplement: S3 Table — Numbers are colored according to class frequencies in each medium and CIA amplicon data. (XLSX) [file pone.0279049.s004.xlsx]

## Sheet: significant_taxa_class
Class/Mean relative abundance	p_value	CIA (mean)	TSA10 (mean)	TSA50 (mean)	RF (mean)	NFB (mean)	NGN (mean)
c__Alphaproteobacteria	0.000335403	32.9025	8.81967	23.7502	3.81682	30.4636	6.20098
c__Gammaproteobacteria	6.14672e-05	21.9126	54.7737	43.8267	88.5712	52.3865	76.8314
c__Bacteroidia	0.00147914	8.79043	25.0022	21.3579	2.05074	15.9803	3.54502
c__Deltaproteobacteria	7.19448e-05	6.69647	0.143504	0	0	0.024923	0
c__Actinobacteria	0.00371214	5.65566	0.726118	1.98379	0.145137	0.261409	1.69714
c__Ignavibacteria	2.6787e-06	4.34776	0	0	0	0	0
c__Verrucomicrobiae	1.73638e-05	2.5724	0.226468	0	0	0	0
c__Saccharimonadia	2.6787e-06	2.46599	0	0	0	0	0
c__Fibrobacteria	2.6787e-06	1.88762	0	0	0	0	0
c__Acidobacteriia	2.6787e-06	1.14097	0	0	0	0	0
c__Anaerolineae	2.6787e-06	0.88665	0	0	0	0	0
c__Gemmatimonadetes	2.6787e-06	0.842058	0	0	0	0	0
c__6(p__Patescibacteria)	2.6787e-06	0.667026	0	0	0	0	0
c__Clostridia	0.00272857	0.569169	0	0	0	0	0.781022
c__Planctomycetacia	2.6787e-06	0.44655	0	0	0	0	0
c__Spirochaetia	2.6787e-06	0.368831	0	0	0	0	0
c__Fimbriimonadia	2.6787e-06	0.359559	0	0	0	0	0
c__Subgroup_6	0.00185763	0.355345	0	0	0	0	0
c__Acidimicrobiia	2.6787e-06	0.337564	0	0	0	0	0
c__Thermodesulfovibrionia	2.6787e-06	0.26573	0	0	0	0	0
c__Thermoleophilia	2.6787e-06	0.247917	0	0	0	0	0
c__Babeliae	0.030259	0.224191	0	0	0	0	0
c__Phycisphaerae	0.00185763	0.160801	0	0	0	0	0
c__Longimicrobia	0.00185763	0.155695	0	0	0	0	0
c__Parcubacteria	2.6787e-06	0.148145	0	0	0	0	0
c__Negativicutes	0.00185763	0.145649	0	0	0	0	0
c__NC10	0.00185763	0.141565	0	0	0	0	0
c__Subgroup_17	0.030259	0.129194	0	0	0	0	0
c__2(p__FCPU426)	0.030259	0.114546	0	0	0	0	0
c__Leptospirae	2.6787e-06	0.113071	0	0	0	0	0
c__Blastocatellia_(Subgroup_4)	0.030259	0.110169	0	0	0	0	0
c__Ktedonobacteria	0.00185763	0.0979681	0	0	0	0	0
c__1(p__Proteobacteria)	0.00185763	0.0972239	0	0	0	0	0
c__Holophagae	0.00185763	0.090554	0	0	0	0	0
c__OLB14	0.030259	0.0893442	0	0	0	0	0
c__Oxyphotobacteria	0.030259	0.0864075	0	0	0	0	0
c__Subgroup_18	0.030259	0.0823329	0	0	0	0	0
c__Coriobacteriia	8.15417e-05	0.0805939	0	0	0	0	0
c__Sericytochromatia	8.15417e-05	0.0785608	0	0	0	0	0
c__WS6_(Dojkabacteria)	0.00185763	0.076085	0	0	0	0	0
c__Chloroflexia	0.00185763	0.0737905	0	0	0	0	0
c__Nitrospira	0.030259	0.05787	0	0	0	0	0
c__Subgroup_11	0.030259	0.0189869	0	0	0	0	0
c__Campylobacteria	0.030259	0.0164112	0	0	0	0	0
c__Erysipelotrichia	0.000469334	0	0.471848	1.61057	0	0.0120839	0.0098934
