# Supplementary material for: Quantification of diversity sampling bias resulting from rice root bacterial isolation on popular and nitrogen-free culture media using 16S amplicon barcoding
Source: PLoS One. 2023 Apr 6;18(4):e0279049. doi: 10.1371/journal.pone.0279049 (PMC10079111; doi:10.1371/journal.pone.0279049)
Supplement: S4 Table — (XLSX) [file pone.0279049.s005.xlsx]

## Sheet: Feuil1
Bacterial genus	p_value	mean_CIA	mean_TSA10	mean_TSA50	mean_NFB	mean_NGN	mean_FR	median_CIA	median_TSA10	median_TSA50	median_NFB	median_NGN	median_FR
g__Devosia	0.000226789	8.24934	0.0316211	0.20981	0.0604392	0	0	9.36701	0.0162123	0.102185	0.0584497	0	0
g__Pseudoxanthomonas	0.00113472	3.62354	0.136635	0.0811295	0.21638	0.0129851	0	3.53869	0	0	0	0	0
g__Asticcacaulis	2.6787e-06	3.49286	0	0	0	0	0	1.78444	0	0	0	0	0
g__70(f__BIrii41)	8.15417e-05	3.37921	0	0	0	0	0	1.86113	0	0	0	0	0
g__Stenotrophomonas	0.0318465	3.35653	11.1345	5.53616	20.1933	8.69021	3.33899	3.05029	8.29087	3.06179	20.2032	6.02583	2.34626
g__Bacillus	0.0250692	2.28658	4.42668	3.5569	0.315707	3.2612	4.29384	0.244377	3.54896	3.65514	0	2.18132	3.8083
g__Sphingopyxis	1.73638e-05	2.0952	0	0.00166201	0	0	0	2.02501	0	0	0	0	0
g__Cellvibrio	2.6787e-06	1.99856	0	0	0	0	0	1.52879	0	0	0	0	0
g__129(o__OPB56)	2.6787e-06	1.9094	0	0	0	0	0	0.688245	0	0	0	0	0
g__126(f__PHOS-HE36)	2.6787e-06	1.78234	0	0	0	0	0	2.26675	0	0	0	0	0
g__124(o__Saccharimonadales)	2.6787e-06	1.54831	0	0	0	0	0	1.76051	0	0	0	0	0
g__Streptomyces	0.0001121	1.47988	0	0	0	0.502543	0	0.639522	0	0	0	0	0
g__Pseudolabrys	6.11593e-05	1.47494	0	0	1.02095	0	0	1.27508	0	0	0.235786	0	0
g__75(f__Fibrobacteraceae)	2.6787e-06	1.45404	0	0	0	0	0	1.6598	0	0	0	0	0
g__Pseudomonas	0.0378022	1.41664	0.801003	0.00982878	2.05239	0.261859	0.222204	1.63232	0.0484027	0	0.756149	0.081061	0
g__Allo/Neo/¨Para/Rhizobium	0.0198103	1.29773	0.479328	3.60209	4.80904	1.14555	0.374174	0.897711	0.348496	0.610811	4.27831	0.756213	0.1869
g__Rhizomicrobium	8.15417e-05	1.25301	0	0	0	0	0	0.958548	0	0	0	0	0
g__Geobacter	8.15417e-05	1.23592	0	0	0	0	0	0.648347	0	0	0	0	0
g__Sphingobium	0.00522942	1.229	0.345111	0	0.0280816	0.0135223	0.245826	1.32938	0.0291493	0	0	0	0
g__Altererythrobacter	1.73638e-05	1.21633	0.00275103	0	0	0	0	0.84089	0	0	0	0	0
g__Mesorhizobium	3.73412e-05	1.03595	0	0	0.00908983	0	0	0.838485	0	0	0	0	0
g__WCHB1-32	8.15417e-05	0.99512	0	0	0	0	0	1.18164	0	0	0	0	0
g__Flavisolibacter	8.15417e-05	0.961069	0	0	0	0	0	0.276102	0	0	0	0	0
g__125(f__Saccharimonadaceae)	2.6787e-06	0.917675	0	0	0	0	0	0.66654	0	0	0	0	0
g__57(f__Microbacteriaceae)	0.000509894	0.908413	0	0	0	0.0107626	0	1.17599	0	0	0	0	0
g__Magnetospirillum	0.00971827	0.865172	0	0	0.00154794	0	0	0.714482	0	0	0	0	0
g__Sphingomonas	0.0146305	0.790514	0	0.0383623	1.54432	0.218491	0.149196	0.379033	0	0	0.0187864	0.0345941	0
g__38(f__Rhizobiaceae)	0.00603875	0.771724	0	0.062154	0.236179	0.205249	0.0115955	0.552204	0	0	0.0603696	0	0
g__Actinotalea	8.15417e-05	0.730211	0	0	0	0	0	0.169568	0	0	0	0	0
g__Opitutus	2.6787e-06	0.726894	0	0	0	0	0	0.796922	0	0	0	0	0
g__Flavobacterium	0.039987	0.71662	1.38299	0.0712988	4.25928	2.62221	0	0.66084	0.542609	0	0.0271887	0.108895	0
g__122(p__Patescibacteria)	2.6787e-06	0.667026	0	0	0	0	0	0.107373	0	0	0	0	0
g__134(f__Chitinophagaceae)	2.6787e-06	0.651094	0	0	0	0	0	0.414153	0	0	0	0	0
g__26(f__Reyranellaceae)	2.6787e-06	0.623627	0	0	0	0	0	0.076695	0	0	0	0	0
g__Bradyrhizobium	8.976e-05	0.612163	0	0	0	0.489855	0	0.488754	0	0	0	0.0138376	0
g__Thermomonas	2.6787e-06	0.606661	0	0	0	0	0	0.536865	0	0	0	0	0
g__Paludibaculum	2.6787e-06	0.601505	0	0	0	0	0	0.533113	0	0	0	0	0
g__Brevundimonas	0.0188002	0.598952	4.37783	1.88103	17.2049	0.17928	0	0.488754	4.26677	0.0448744	16.6905	0.00569368	0
g__Acidovorax	2.6787e-06	0.598948	0	0	0	0	0	0.505633	0	0	0	0	0
g__Caulobacter	0.0401191	0.598624	0.0329179	0.0724745	0.201603	2.55945	0.718151	0.443868	0	0	0.167795	0.186808	0
g__Parvibaculum	2.6787e-06	0.586199	0	0	0	0	0	0.131904	0	0	0	0	0
g__18(o__R7C24)	2.6787e-06	0.571754	0	0	0	0	0	0.419266	0	0	0	0	0
g__104(f__Pedosphaeraceae)	2.6787e-06	0.564389	0	0	0	0	0	0.558576	0	0	0	0	0
g__Hydrogenophaga	0.000509894	0.521279	0	0	0.0100616	0	0	0.439718	0	0	0	0	0
g__Anaeromyxobacter	2.6787e-06	0.511475	0	0	0	0	0	0.311052	0	0	0	0	0
g__Aeromonas	0.00961781	0.501828	0.303639	1.31446	0.0684749	0.00371002	0.0505361	0.38088	0	0.327351	0	0	0
g__143(f__Prolixibacteraceae)	0.030259	0.495475	0	0	0	0	0	0	0	0	0	0	0
g__Phycicoccus	0.030259	0.464474	0	0	0	0	0	0	0	0	0	0	0
g__Fluviicola	2.6787e-06	0.45675	0	0	0	0	0	0.40397	0	0	0	0	0
g__Lacunisphaera	2.6787e-06	0.444569	0	0	0	0	0	0.500137	0	0	0	0	0
g__Hylemonella	8.15417e-05	0.438051	0	0	0	0	0	0.376608	0	0	0	0	0
g__39(f__Caulobacteraceae)	0.00128089	0.430815	0	0	0.113598	0	0	0.526639	0	0	0	0	0
g__72(f__Gemmatimonadaceae)	0.00185763	0.424682	0	0	0	0	0	0.05113	0	0	0	0	0
g__Gemmatimonas	2.6787e-06	0.417376	0	0	0	0	0	0.304224	0	0	0	0	0
g__Ignavibacterium	0.030259	0.416731	0	0	0	0	0	0	0	0	0	0	0
g__33(f__Xanthobacteraceae)	0.0295806	0.407601	0	0	0.00696573	0	0.00545613	0.0897711	0	0	0	0	0
g__Pelomonas	0.00185763	0.407171	0	0	0	0	0	0.326867	0	0	0	0	0
g__Novosphingobium	0.00658774	0.396016	0.0123379	0.0140008	0	0.339262	1.92563	0.424379	0	0	0	0.200954	0
g__98(f__Fimbriimonadaceae)	2.6787e-06	0.359559	0	0	0	0	0	0.329161	0	0	0	0	0
g__Cytophaga	8.15417e-05	0.359287	0	0	0	0	0	0.168729	0	0	0	0	0
g__81(c__Subgroup_6)	0.00185763	0.355345	0	0	0	0	0	0.342571	0	0	0	0	0
g__Demequina	0.00185763	0.345864	0	0	0	0	0	0.203136	0	0	0	0	0
g__28(f__Micropepsaceae)	2.6787e-06	0.343334	0	0	0	0	0	0.209633	0	0	0	0	0
g__Azospirillum	0.00587462	0.342907	0	0.0214129	1.7262	0.0190446	0	0.159593	0	0	0.631362	0	0
g__BIyi10	0.00185763	0.317132	0	0	0	0	0	0.148392	0	0	0	0	0
g__Flavihumibacter	1.73638e-05	0.313778	0	0	0.0093932	0	0	0.376608	0	0	0	0	0
g__Burkholderia-Caballeronia-Paraburkholderia	0.0104003	0.305084	0.902118	0.057961	3.74214	24.4734	4.46873	0.219841	0.46928	0	2.69782	14.372	0.884395
g__Taibaiella	2.6787e-06	0.289091	0	0	0	0	0	0.272964	0	0	0	0	0
g__Enterobacter	0.000422307	0.280804	16.7308	16.0098	3.75848	15.7635	55.7705	0.298444	15.4255	12.0167	1.48141	18.2476	66.3102
g__85(o__Acidobacteriales)	0.00185763	0.272332	0	0	0	0	0	0.069822	0	0	0	0	0
g__79(c__Thermodesulfovibrionia)	2.6787e-06	0.26573	0	0	0	0	0	0.169568	0	0	0	0	0
g__Terrimonas	7.19448e-05	0.264957	0.00275103	0	0.0219175	0	0	0.270021	0	0	0	0	0
g__14(f__Moraxellaceae)	0.000852299	0.264674	0	0	0	0	0.0309215	0.092034	0	0	0	0	0
g__3(f__TRA3-20)	0.030259	0.25551	0	0	0	0	0	0	0	0	0	0	0
g__Ohtaekwangia	8.15417e-05	0.254688	0	0	0	0	0	0.184068	0	0	0	0	0
g__5(f__Rhodocyclaceae)	0.00185763	0.240465	0	0	0	0	0	0.272964	0	0	0	0	0
g__Terrimicrobium	0.00185763	0.228338	0	0	0	0	0	0.12696	0	0	0	0	0
g__88(f__A4b)	2.6787e-06	0.214101	0	0	0	0	0	0.196788	0	0	0	0	0
g__Micromonospora	8.15417e-05	0.211339	0	0	0	0	0	0.0971469	0	0	0	0	0
g__Bauldia	8.15417e-05	0.206004	0	0	0	0	0	0.184529	0	0	0	0	0
g__Emticicia	8.15417e-05	0.202728	0	0	0	0	0	0.177645	0	0	0	0	0
g__Azospira	0.00185763	0.200576	0	0	0	0	0	0.171396	0	0	0	0	0
g__Haliangium	0.00185763	0.191857	0	0	0	0	0	0.184092	0	0	0	0	0
g__Reyranella	2.35753e-05	0.188326	0	0	0	0.0176814	0	0.209484	0	0	0	0	0
g__Massilia	0.0041986	0.186671	0	0	0.948045	0.00859587	0	0.163616	0	0	0.0475802	0	0
g__Spirochaeta_2	8.15417e-05	0.185872	0	0	0	0	0	0.213174	0	0	0	0	0
g__Cephaloticoccus	0.030259	0.185133	0	0	0	0	0	0	0	0	0	0	0
g__46(o__Microtrichales)	2.6787e-06	0.184318	0	0	0	0	0	0.16488	0	0	0	0	0
g__Bdellovibrio	2.6787e-06	0.183883	0	0	0	0	0	0.170539	0	0	0	0	0
g__69(f__Sandaracinaceae)	2.6787e-06	0.183106	0	0	0	0	0	0.179542	0	0	0	0	0
g__66(f__Syntrophaceae)	0.00185763	0.183062	0	0	0	0	0	0.020452	0	0	0	0	0
g__Ferrovibrio	8.15417e-05	0.181114	0	0	0	0	0	0.196788	0	0	0	0	0
g__145(f__env.OPS_17)	0.00185763	0.173022	0	0	0	0	0	0.152352	0	0	0	0	0
g__Anaerolinea	0.00185763	0.169267	0	0	0	0	0	0.025565	0	0	0	0	0
g__Paludibacter	0.00185763	0.168968	0	0	0	0	0	0.025565	0	0	0	0	0
g__Pedobacter	0.0169509	0.166104	0	0	0.0796306	0	0	0.035791	0	0	0	0	0
g__130(f__BSV26)	0.00185763	0.166029	0	0	0	0	0	0.015339	0	0	0	0	0
g__65(o__Sva0485)	0.030259	0.163339	0	0	0	0	0	0	0	0	0	0	0
g__Methylophilus	0.00185763	0.159818	0	0	0	0	0	0.132938	0	0	0	0	0
g__Hyphomicrobium	0.00137363	0.156488	0	0	0	0.215613	0	0.159593	0	0	0	0	0
g__73(f__Longimicrobiaceae)	0.00185763	0.155695	0	0	0	0	0	0.081808	0	0	0	0	0
g__32(f__Devosiaceae)	0.00185763	0.154884	0	0	0	0	0	0.126408	0	0	0	0	0
g__Pedomicrobium	8.15417e-05	0.153783	0	0	0	0	0	0.10226	0	0	0	0	0
g__Ancylobacter	0.0412979	0.150067	0.0413623	0.0189299	0.194615	0.0874876	0.0387487	0.069828	0.0390107	0	0.167589	0	0
g__Kineosporia	8.15417e-05	0.147711	0	0	0	0	0	0.12696	0	0	0	0	0
g__Dyadobacter	0.00185763	0.146961	0	0	0	0	0	0.0971469	0	0	0	0	0
g__Dongia	2.6787e-06	0.13994	0	0	0	0	0	0.0824402	0	0	0	0	0
g__Ramlibacter	8.15417e-05	0.138593	0	0	0	0	0	0.122712	0	0	0	0	0
g__142(f__Marinilabiliaceae)	0.030259	0.13774	0	0	0	0	0	0	0	0	0	0	0
g__Mycobacterium	0.00244258	0.134823	0.00796379	0	0.0187864	0.726897	0.00154607	0.104733	0	0	0	0.0598164	0
g__58(o__Planctomycetales)	2.6787e-06	0.134279	0	0	0	0	0	0.119695	0	0	0	0	0
g__44(f__Veillonellaceae)	0.00185763	0.132682	0	0	0	0	0	0.0659522	0	0	0	0	0
g__82(c__Subgroup_17)	0.030259	0.129194	0	0	0	0	0	0	0	0	0	0	0
g__SH-PL14	2.6787e-06	0.126016	0	0	0	0	0	0.144631	0	0	0	0	0
g__Luteolibacter	8.15417e-05	0.121476	0	0	0	0	0	0.142116	0	0	0	0	0
g__Treponema	0.00185763	0.120917	0	0	0	0	0	0.133308	0	0	0	0	0
g__138(f__NS11-12_marine_group)	0.00185763	0.116858	0	0	0	0	0	0.010992	0	0	0	0	0
g__93(f__Caldilineaceae)	2.6787e-06	0.115089	0	0	0	0	0	0.0971469	0	0	0	0	0
g__80(p__FCPU426)	0.030259	0.114546	0	0	0	0	0	0	0	0	0	0	0
g__Pseudoflavitalea	0.030259	0.112751	0	0	0	0	0	0	0	0	0	0	0
g__Azotobacter	0.030259	0.110065	0	0	0	0	0	0	0	0	0	0	0
g__21(o__Rhodospirillales)	0.00185763	0.109054	0	0	0	0	0	0.0659522	0	0	0	0	0
g__52(o__PeM15)	0.00185763	0.106943	0	0	0	0	0	0.10972	0	0	0	0	0
g__Methylocystis	8.15417e-05	0.106636	0	0	0	0	0	0.0897711	0	0	0	0	0
g__Aquicella	0.030259	0.104705	0	0	0	0	0	0	0	0	0	0	0
g__119(f__WD2101_soil_group)	0.00185763	0.103666	0	0	0	0	0	0.034911	0	0	0	0	0
g__Bryobacter	0.030259	0.102798	0	0	0	0	0	0	0	0	0	0	0
g__Dysgonomonas	0.00686008	0.100617	0.465958	3.1923	0.211367	0.0279466	0	0	0	1.99057	0.11739	0.00597919	0
g__135(f__37-13)	8.15417e-05	0.0997284	0	0	0	0	0	0.076695	0	0	0	0	0
g__139(f__NS9_marine_group)	8.15417e-05	0.0985595	0	0	0	0	0	0.0398983	0	0	0	0	0
g__90(f__Ktedonobacteraceae)	0.00185763	0.0979681	0	0	0	0	0	0.016488	0	0	0	0	0
g__UTCFX1	8.15417e-05	0.0975062	0	0	0	0	0	0.106587	0	0	0	0	0
g__19(p__Proteobacteria)	0.00185763	0.0972239	0	0	0	0	0	0.034911	0	0	0	0	0
g__25(c__Alphaproteobacteria)	8.15417e-05	0.0928629	0	0	0	0	0	0.0769442	0	0	0	0	0
g__10(c__Gammaproteobacteria)	0.00971827	0.0922278	0	0	0	0.00788053	0	0.0879362	0	0	0	0	0
g__Parasegetibacter	0.030259	0.0913734	0	0	0	0	0	0	0	0	0	0	0
g__2(f__SC-I-84)	0.030259	0.0896474	0	0	0	0	0	0	0	0	0	0	0
g__Steroidobacter	0.00185763	0.0895338	0	0	0	0	0	0.0274801	0	0	0	0	0
g__92(c__OLB14)	0.030259	0.0893442	0	0	0	0	0	0	0	0	0	0	0
g__45(o__Gaiellales)	0.030259	0.0891927	0	0	0	0	0	0	0	0	0	0	0
g__Sh765B-TzT-35	0.00185763	0.0862717	0	0	0	0	0	0.020452	0	0	0	0	0
g__53(f__Micromonosporaceae)	0.00185763	0.0846155	0	0	0	0	0	0.104733	0	0	0	0	0
g__Acidibacter	0.00185763	0.0843075	0	0	0	0	0	0.066469	0	0	0	0	0
g__Desulfovibrio	0.030259	0.082796	0	0	0	0	0	0	0	0	0	0	0
g__83(c__Subgroup_18)	0.030259	0.0823329	0	0	0	0	0	0	0	0	0	0	0
g__102(o__OPB41)	8.15417e-05	0.0805939	0	0	0	0	0	0.0852697	0	0	0	0	0
g__91(f__Anaerolineaceae)	0.030259	0.0800024	0	0	0	0	0	0	0	0	0	0	0
g__109(c__Sericytochromatia)	8.15417e-05	0.0785608	0	0	0	0	0	0.046017	0	0	0	0	0
g__Hirschia	8.15417e-05	0.0782131	0	0	0	0	0	0.0934323	0	0	0	0	0
g__86(o__Subgroup_7)	0.030259	0.0778234	0	0	0	0	0	0	0	0	0	0	0
g__27(o__Elsterales)	0.030259	0.0760991	0	0	0	0	0	0	0	0	0	0	0
g__121(c__WS6_(Dojkabacteria))	0.00185763	0.076085	0	0	0	0	0	0.0494641	0	0	0	0	0
g__76(o__Myxococcales)	0.00185763	0.0755652	0	0	0	0	0	0.0274801	0	0	0	0	0
g__Actinoplanes	0.030259	0.0740061	0	0	0	0	0	0	0	0	0	0	0
g__74(f__Roseiflexaceae)	0.00185763	0.0737905	0	0	0	0	0	0.0710581	0	0	0	0	0
g__Rhodobacter	0.030259	0.0735028	0	0	0	0	0	0	0	0	0	0	0
g__Taonella	0.000509894	0.0734955	0	0	0.00232191	0	0	0.088872	0	0	0	0	0
g__Phenylobacterium	0.00185763	0.0726037	0	0	0	0	0	0.119695	0	0	0	0	0
g__Methyloversatilis	0.00185763	0.0720886	0	0	0	0	0	0.0714482	0	0	0	0	0
g__115(o__Candidatus_Kaiserbacteria)	8.15417e-05	0.0715874	0	0	0	0	0	0.0604562	0	0	0	0	0
g__IMCC26207	8.15417e-05	0.0709877	0	0	0	0	0	0.0549602	0	0	0	0	0
g__Sideroxydans	0.00185763	0.0691546	0	0	0	0	0	0.0568464	0	0	0	0	0
g__132(f__Microscillaceae)	0.00185763	0.0680097	0	0	0	0	0	0.0714482	0	0	0	0	0
g__Vogesella	0.00185763	0.0674789	0	0	0	0	0	0.0329761	0	0	0	0	0
g__89(o__SBR1031)	0.00185763	0.0673929	0	0	0	0	0	0.0199491	0	0	0	0	0
g__Filimonas	0.00971827	0.0668626	0.00854165	0	0	0	0	0.0769442	0	0	0	0	0
g__49(f__Solirubrobacteraceae)	0.00185763	0.0664542	0	0	0	0	0	0.015339	0	0	0	0	0
g__Stenotrophobacter	0.030259	0.0657328	0	0	0	0	0	0	0	0	0	0	0
g__Rhodopseudomonas	0.0152962	0.0640103	0.00509729	0	0.0429733	0	0	0	0	0	0.0531026	0	0
g__84(f__Acidobacteriaceae_(Subgroup_1))	0.030259	0.0591679	0	0	0	0	0	0	0	0	0	0	0
g__Candidatus_Xiphinematobacter	0.030259	0.0588082	0	0	0	0	0	0	0	0	0	0	0
g__Nitrospira	0.030259	0.05787	0	0	0	0	0	0	0	0	0	0	0
g__108(o__Rokubacteriales)	0.030259	0.0552935	0	0	0	0	0	0	0	0	0	0	0
g__62(o__MBNT15)	0.030259	0.0551793	0	0	0	0	0	0	0	0	0	0	0
g__Cellulomonas	0.030259	0.0549001	0	0	0	0	0	0	0	0	0	0	0
g__Syntrophorhabdus	8.15417e-05	0.0538627	0	0	0	0	0	0.035791	0	0	0	0	0
g__116(c__Parcubacteria)	0.00185763	0.0533885	0	0	0	0	0	0.034911	0	0	0	0	0
g__63(f__Desulfarculaceae)	0.030259	0.0533034	0	0	0	0	0	0	0	0	0	0	0
g__Azovibrio	0.030259	0.0524322	0	0	0	0	0	0	0	0	0	0	0
g__Candidatus_Udaeobacter	0.030259	0.0515791	0	0	0	0	0	0	0	0	0	0	0
g__Niveispirillum	0.0173748	0.0511106	0	0.0634152	0	0	0	0.050784	0	0	0	0	0
g__Diplosphaera	0.00185763	0.0498205	0	0	0	0	0	0.025392	0	0	0	0	0
g__SWB02	0.030259	0.0495096	0	0	0	0	0	0	0	0	0	0	0
g__Solimonas	0.030259	0.0484337	0	0	0	0	0	0	0	0	0	0	0
g__36(f__Hyphomicrobiaceae)	0.030259	0.0484184	0	0	0	0	0	0	0	0	0	0	0
g__50(f__67-14)	0.00185763	0.0482137	0	0	0	0	0	0.0249364	0	0	0	0	0
g__Cohnella	8.15417e-05	0.0480069	0	0	0	0	0	0.0498728	0	0	0	0	0
g__Pirellula	0.00185763	0.0472988	0	0	0	0	0	0.056243	0	0	0	0	0
g__Alsobacter	0.030259	0.0463774	0	0	0	0	0	0	0	0	0	0	0
g__Flexibacter	0.00185763	0.0451271	0	0	0	0	0	0.0329761	0	0	0	0	0
g__137(o__Bacteroidetes_VC2.1_Bac22)	0.030259	0.0448906	0	0	0	0	0	0	0	0	0	0	0
g__Catenuloplanes	0.030259	0.0445921	0	0	0	0	0	0	0	0	0	0	0
g__Nostoc_PCC-7524	0.030259	0.0441702	0	0	0	0	0	0	0	0	0	0	0
g__20(o__Micavibrionales)	0.030259	0.0436119	0	0	0	0	0	0	0	0	0	0	0
g__Leptospira	2.6787e-06	0.0435343	0	0	0	0	0	0.0497406	0	0	0	0	0
g__Pir4_lineage	0.030259	0.0432021	0	0	0	0	0	0	0	0	0	0	0
g__48(f__Ilumatobacteraceae)	0.030259	0.0428642	0	0	0	0	0	0	0	0	0	0	0
g__59(f__Pirellulaceae)	0.00185763	0.0421458	0	0	0	0	0	0.05113	0	0	0	0	0
g__Luteibacter	0.0144676	0.0407602	0	0	0	0	0.0170068	0.0329761	0	0	0	0	0
g__11(o__HOC36)	0.030259	0.0395465	0	0	0	0	0	0	0	0	0	0	0
g__Archangium	0.030259	0.0382769	0	0	0	0	0	0	0	0	0	0	0
g__Candidatus_Accumulibacter	0.030259	0.0378769	0	0	0	0	0	0	0	0	0	0	0
g__Rhodoferax	0.030259	0.0371494	0	0	0	0	0	0	0	0	0	0	0
g__127(f__SR-FBR-L83)	0.030259	0.036853	0	0	0	0	0	0	0	0	0	0	0
g__Propionivibrio	0.00185763	0.0367342	0	0	0	0	0	0.044436	0	0	0	0	0
g__Verrucomicrobium	0.030259	0.0364804	0	0	0	0	0	0	0	0	0	0	0
g__Christensenellaceae_R-7_group	0.00185763	0.0343488	0	0	0	0	0	0.044436	0	0	0	0	0
g__Blastococcus	0.030259	0.0332556	0	0	0	0	0	0	0	0	0	0	0
g__Cavicella	0.030259	0.0320216	0	0	0	0	0	0	0	0	0	0	0
g__60(f__Spirochaetaceae)	0.030259	0.0318922	0	0	0	0	0	0	0	0	0	0	0
g__78(c__Deltaproteobacteria)	0.030259	0.0318393	0	0	0	0	0	0	0	0	0	0	0
g__Candidatus_Methylospira	0.030259	0.0314742	0	0	0	0	0	0	0	0	0	0	0
g__13(f__Methylococcaceae)	0.030259	0.0306593	0	0	0	0	0	0	0	0	0	0	0
g__Salinispira	0.030259	0.0301494	0	0	0	0	0	0	0	0	0	0	0
g__Flavitalea	0.030259	0.0295984	0	0	0	0	0	0	0	0	0	0	0
g__12(o__CCD24)	0.030259	0.0293046	0	0	0	0	0	0	0	0	0	0	0
g__Lacibacter	0.00185763	0.0283701	0	0	0	0	0	0.0384721	0	0	0	0	0
g__144(f__Paludibacteraceae)	0.030259	0.0283311	0	0	0	0	0	0	0	0	0	0	0
g__Paucimonas	0.030259	0.0269513	0	0	0	0	0	0	0	0	0	0	0
g__Planctomicrobium	0.00185763	0.026168	0	0	0	0	0	0.020452	0	0	0	0	0
g__Propionicimonas	0.030259	0.0245156	0	0	0	0	0	0	0	0	0	0	0
g__29(f__A0839)	0.030259	0.022922	0	0	0	0	0	0	0	0	0	0	0
g__23(f__Magnetospiraceae)	0.00185763	0.0211157	0	0	0	0	0	0.00997456	0	0	0	0	0
g__Chryseolinea	0.030259	0.0191478	0	0	0	0	0	0	0	0	0	0	0
g__87(c__Subgroup_11)	0.030259	0.0189869	0	0	0	0	0	0	0	0	0	0	0
g__140(f__Lentimicrobiaceae)	0.030259	0.0186096	0	0	0	0	0	0	0	0	0	0	0
g__Methyloglobulus	0.030259	0.0183314	0	0	0	0	0	0	0	0	0	0	0
g__Rhodovastum	0.030259	0.0182865	0	0	0	0	0	0	0	0	0	0	0
g__37(f__Hyphomonadaceae)	0.00185763	0.0182035	0	0	0	0	0	0.025565	0	0	0	0	0
g__Chryseobacterium	0.0116336	0.0175966	4.3644	0.0189299	5.29163	0.0125048	0.705223	0	0.589001	0	0.085153	0	0.414781
g__Piscinibacter	0.030259	0.017315	0	0	0	0	0	0	0	0	0	0	0
g__Sulfurospirillum	0.030259	0.0164112	0	0	0	0	0	0	0	0	0	0	0
g__Planctopirus	0.030259	0.0134757	0	0	0	0	0	0	0	0	0	0	0
g__114(o__Candidatus_Adlerbacteria)	0.030259	0.0129432	0	0	0	0	0	0	0	0	0	0	0
g__31(f__Rhizobiales_Incertae_Sedis)	0.030259	0.0127306	0	0	0	0	0	0	0	0	0	0	0
g__Geothrix	0.030259	0.0127306	0	0	0	0	0	0	0	0	0	0	0
g__17(o__PLTA13)	0.030259	0.0123765	0	0	0	0	0	0	0	0	0	0	0
g__Rhodoblastus	0.030259	0.0121848	0	0	0	0	0	0	0	0	0	0	0
g__Nordella	0.030259	0.0116694	0	0	0	0	0	0	0	0	0	0	0
g__Lysinibacillus	0.0409226	0.0113693	3.55242	2.25059	0.0610351	0.0557513	0	0	0.230919	0.287165	0	0	0
g__IMCC26134	0.030259	0.010609	0	0	0	0	0	0	0	0	0	0	0
g__9(f__Enterobacteriaceae)	0.0181353	0.0092034	0.186768	0	0.0070449	0.112463	0.574881	0	0	0	0	0	0.530298
g__Ochrobactrum	0.0376869	0	0.186894	0.263057	0.591061	0	0.0073886	0	0.111379	0.0726336	0	0	0
g__Lampropedia	0.0204635	0	0.0658906	0.0415794	0	0	0	0	0.0199305	0.0128199	0	0	0
g__Sphingobacterium	0.0112339	0	11.1537	4.27635	2.44627	0.2457	0.143065	0	6.756	2.31309	0.589937	0.0711793	0
g__Gordonia (Forward)	0.00889429	0	0.0642059	0	0	0	0	0	0.0398611	0	0	0	0
g__Cellulosimicrobium	0.00889429	0	0	0.038216	0	0	0	0	0	0.0128199	0	0	0
g__Alcaligenes	0.00481075	0	4.01841	0.588013	0.233091	0.0632143	0.0254514	0	3.59938	0.143383	0	0	0
g__Providencia	0.0024116	0	0.068981	0.201912	0.00531844	0.0108816	0	0	0	0.0483556	0	0	0
g__Paenalcaligenes	0.00234825	0	0.446606	0.501243	0.0953077	0.0256217	0.038177	0	0.180518	0.38139	0.0179497	0.00797226	0
g__Morganella	0.00138225	0	1.02754	2.56863	0.0513823	0.0371002	0.0119303	0	0.77582	2.6559	0.00928764	0	0
g__Bordetella	0.0013094	0	0.596295	0.812038	0.0283692	0.0327058	0	0	0.579278	0.503541	0	0	0
g__Klebsiella	0.000920766	0	2.75185	1.96385	0.310828	12.4211	9.81704	0	1.23984	1.16401	0.341879	12.7694	7.38825
g__Proteus	0.000687675	0	0.0720062	0.414362	0	0	1.10551	0	0.0137552	0.254498	0	0	0
g__Xanthobacter	0.000644472	0	0.00664351	0.00530038	0.956771	0.146719	0.0412032	0	0	0	0.992578	0.0778373	0.036121
g__Myroides	0.000622106	0	2.61156	13.3414	0.086997	0.106655	0.0342003	0	1.03492	10.3611	0.00519211	0.0309791	0
g__Wohlfahrtiimonas	0.000610516	0	0.162051	5.44843	0.128079	0.0398266	0.00159071	0	0.0219609	5.48263	0	0.00906779	0
g__Erysipelothrix (Forw et avec Chim)	0.000469334	0	0.471848	1.61057	0.0120839	0.0098934	0	0	0	1.4074	0	0	0
g__Paenochrobactrum	0.000298687	0	0.807609	8.81508	0.351539	0.102118	0.0262467	0	0.821904	7.20791	0.0417944	0.0119584	0
g__Pseudochrobactrum (avec chim)	0.000284489	0	2.225	8.18646	0.161406	0.0603009	0.0071582	0	2.47913	6.53038	0	0	0
g__Vagococcus	0.000250374	0	0.365585	0.603307	0.0177054	0.0197868	0.0193949	0	0.188337	0.632688	0	0	0
g__Leucobacter	0.00023755	0	0.416335	1.87968	0.0538396	0.00742005	0.0286328	0	0.299554	1.96596	0	0	0
g__Ignatzschineria	1.32225e-05	0	0	0.666384	0.00531844	0	0	0	0	0.528583	0	0	0
